# Supplementary material for: Raman Microspectroscopic Analysis of Selenium Bioaccumulation by Green Alga Chlorella vulgaris
Source: Biosensors (Basel). 2021 Apr 10;11(4):115. doi: 10.3390/bios11040115 (PMC8069876; doi:10.3390/bios11040115)
Supplement: Supplementary file 1 [file biosensors-11-00115-s001.zip]

Archive with 1 entries (1 files):
- biosensors-1166466-supplementary.docx
